# Supplementary material for: Implementing a Functional Group Analysis Activity to Support Student Learning in Medicinal Chemistry: A Three-Year Experience
Source: Pharmacy (Basel). 2025 Sep 4;13(5):126. doi: 10.3390/pharmacy13050126 (PMC12452344; doi:10.3390/pharmacy13050126)
Supplement: Supplementary file 1 [file pharmacy-13-00126-s001.zip]

Archive with 1 entries (1 files):
- pharmacy-3831612-supplementary.pdf
